# Supplementary material for: Marked Efficiency Improvement of FAPb0.7Sn0.3Br3 Perovskite Light-Emitting Diodes by Optimization of the Light-Emitting Layer and Hole-Transport Layer
Source: Nanomaterials (Basel). 2022 Apr 25;12(9):1454. doi: 10.3390/nano12091454 (PMC9102924; doi:10.3390/nano12091454)
Supplement: Supplementary file 1 [file nanomaterials-12-01454-s001.zip]

Archive with 1 entries (1 files):
- nanomaterials-1669132-supplementary.pdf
